# Supplementary material for: Anthocyanins Double the Shelf Life of Tomatoes by Delaying Overripening and Reducing Susceptibility to Gray Mold
Source: Curr Biol. 2013 Jun 17;23(12):1094–100. doi: 10.1016/j.cub.2013.04.072 (PMC3688073; doi:10.1016/j.cub.2013.04.072)
Supplement: Data Set S1. List of Genes that Showed >3-Fold Differences in Transcript Levels between Purple and Red Sectors of VIGS-Del/Ros1-Silenced Fruit over at Least Two Time Points, Related to Figure 2 [file mmc2.xls]

## Sheet: List
Unigene ID	Locus	Ontology terms	Type	D (8 days)	B (30 days)	C (45 days)	Function Description
SGN-U584014	Solyc02g086970	GO:0004029	Primary metabolism		-5.94806	-5.65414	Aldehyde dehydrogenase 1 (AHRD V1 **** Q84V96_LOTCO); contains Interpro domain(s) IPR015590 Aldehyde dehydrogenase
SGN-U584013	Solyc02g086970	GO:0004029	Primary metabolism		-8.52617	-6.47027	Aldehyde dehydrogenase 1 (AHRD V1 **** Q84V96_LOTCO); contains Interpro domain(s) IPR015590 Aldehyde dehydrogenase
SGN-U584019	Solyc02g086970	GO:0004029	Primary metabolism		-8.47903	-7.03697	Aldehyde dehydrogenase 1 (AHRD V1 **** Q84V96_LOTCO); contains Interpro domain(s) IPR015590 Aldehyde dehydrogenase
SGN-U566946	Solyc12g099260	GO:0003878, GO:0005515	Primary metabolism	20.4343		7.80645	ATP citrate lyase a-subunit (AHRD V1 **** Q93YH4_LUPAL); contains Interpro domain(s) IPR016141 Citrate synthase-like, core
SGN-U577635	Solyc12g100270	GO:0006508, GO:0005783	Primary metabolism	15.465		-16.1361	CER1 (AHRD V1 **-- B6TFH3_MAIZE); contains Interpro domain(s) IPR006694 Fatty acid hydroxylase
SGN-U577318	Solyc01g100030	GO:0046080	Primary metabolism	17.9426	5.4182	-3.38366	Deoxyuridine 5&apos-triphosphate nucleotidohydrolase (AHRD V1 ***- D0NVQ2_PHYIN); contains Interpro domain(s) IPR008181 DeoxyUTP pyrophosphatase subfamily 1
SGN-U577852	Solyc03g114500	GO:0004634	Primary metabolism	15.2468		3.08165	Enolase (AHRD V1 ***- A9P745_HELAN); contains Interpro domain(s) IPR000941 Enolase
SGN-U578807	Solyc01g110360	GO:0005507	Primary metabolism	-3.25568	-8.04633		Fructose-bisphosphate aldolase (AHRD V1 ***- B0FPD8_SOLTU); contains Interpro domain(s) IPR000741 Fructose-bisphosphate aldolase, class-I
SGN-U571967	Solyc12g056960	GO:0005975	Primary metabolism	25.0514		-13.7058	Glucan 1 3-beta-glucosidase (AHRD V1 ***- C1H4T0_PARBA); contains Interpro domain(s) IPR001547 Glycoside hydrolase, family 5
SGN-U565342	Solyc08g078090	GO:0006629	Primary metabolism	-7.6326	-5.7749	3.64857	Lipase (Fragment) (AHRD V1 ***- Q9ZTW1_DIACA); contains Interpro domain(s) IPR002921 Lipase, class 3
SGN-U565041	Solyc02g093210	GO:0006629, GO:0005975	Primary metabolism	3.88304	3.02459		MAPprotein kinase-like protein (AHRD V1 **-- Q6YW97_ORYSJ); contains Interpro domain(s) IPR017946 PLC-like phosphodiesterase, TIM beta/alpha-barrel domain
SGN-U565448			Primary metabolism		-3.60606	-8.18513	myo-inositol oxygenase [Solanum lycopersicum]
SGN-U571966	Solyc12g009000	GO:0016042	Primary metabolism	-8.46864	-4.78619	3.40877	Os07g0175100 protein (Fragment) (AHRD V1 ***- Q0D898_ORYSJ)
SGN-U591468	Solyc04g076880	GO:0004612, GO:0042802	Primary metabolism	-6.53002	-6.46783		Phosphoenolpyruvate carboxykinase (AHRD V1 **** Q8W505_SOLLC); contains Interpro domain(s) IPR001272 Phosphoenolpyruvate carboxykinase, ATP-utilising
SGN-U580240	Solyc09g011080	GO:0046863	Primary metabolism		-13.618	-5.12295	Ribulose-1 5-bisphosphate carboxylase/oxygenase activase 1 (AHRD V1 **** Q9AXG1_GOSHI); contains Interpro domain(s) IPR003959 ATPase, AAA-type, core
SGN-U570071	Solyc06g084460	GO:0008152, GO:0005737, GO:0003855, GO:0055114	Primary metabolism	5.01203	15.2162		Shikimate dehydrogenase (AHRD V1 ***- B6TSW1_MAIZE); contains Interpro domain(s) IPR011342 Quinate/shikimate 5-dehydrogenase
SGN-U565956	Solyc03g114360	GO:0003950, GO:0016042	Primary metabolism	-9.38444	-5.56635		Poly polymerase catalytic domain containing protein expressed (AHRD V1 **-- Q84T80_ORYSJ); contains Interpro domain(s) IPR012317 Poly(ADP-ribose) polymerase, catalytic region
SGN-U566192	Solyc06g009820	GO:0003824	Other Secondary Metabolism	23.7808		11.8301	Fumarate hydratase class II (AHRD V1 ***- C5JMG3_AJEDS); contains Interpro domain(s) IPR000362 Fumarate lyase
SGN-U584869	Solyc05g055700	GO:0032440	Other Secondary Metabolism	25.271	3.29406	7.37724	Alcohol dehydrogenase zinc-binding domain protein (AHRD V1 **-* D5VIT9_CAUST); contains Interpro domain(s) IPR002085 Alcohol dehydrogenase superfamily, zinc-containing
SGN-U580078	Solyc03g118470	GO:0008486	Other Secondary Metabolism	-6.03143	-6.70558	5.59257	Diphosphoinositol polyphosphate phosphohydrolase 1 (AHRD V1 *-** C1BIE3_ONCMY); contains Interpro domain(s) IPR000086 NUDIX hydrolase domain
SGN-U565859	Solyc12g044990		Other Secondary Metabolism		24.063	4.75898	Cytochrome P450
SGN-U583028	Solyc08g075320	GO:0010295	Other Secondary Metabolism	3.0833		3.37478	Cytochrome P450 ABA 8'-hydroxylase CYP707A1 [Solanum tuberosum]
SGN-U577168	Solyc08g068610	GO:0030170, GO:0019752	Other Secondary Metabolism	-6.96981		-3.05316	Decarboxylase family protein (AHRD V1 ***- B1ILJ6_CLOBK); contains Interpro domain(s) IPR002129 Pyridoxal phosphate-dependent decarboxylase
SGN-U579789	Solyc01g103390	GO:0008152, GO:0016491	Other Secondary Metabolism		-4.28756	-3.47672	Flavin oxidoreductase/NADH oxidase (AHRD V1 **-- A0YMI2_LYNSP); contains Interpro domain(s) IPR001155 NADH:flavin oxidoreductase/NADH oxidase, N-terminal
SGN-U572895	Solyc03g078780	GO:0010294	Other Secondary Metabolism	-20.2101	-10.2266	-3.67319	UDP-glucosyltransferase (AHRD V1 **** C0LNQ9_MAIZE); contains Interpro domain(s) IPR002213 UDP-glucuronosyl/UDP-glucosyltransferase
SGN-U582403	Solyc10g005060	GO:0030755, GO:0033799	Other Secondary Metabolism	6.66194		-4.75833	O-methyltransferase-like protein (AHRD V1 **** D3JZ18_PRUMU); contains Interpro domain(s) IPR016461 O-methyltransferase, COMT, eukaryota
SGN-U578852	Solyc08g068780	GO:0008152	Other Secondary Metabolism	-3.32586		-5.03402	N-acetyltransferase (AHRD V1 ***- B6SUK9_MAIZE); contains Interpro domain(s) IPR000182 GCN5-related N-acetyltransferase
SGN-U586560	Solyc01g107050	GO:0016747	Other Secondary Metabolism	-3.06101	-5.99557	-5.9667	N-hydroxycinnamoyl/benzoyltransferase 4 (AHRD V1 **-- Q00M86_SOYBN); contains Interpro domain(s) IPR003480 Transferase
SGN-U578628	Solyc04g082630	GO:0004365	Other Secondary Metabolism		-4.30981	-6.20249	Glyceraldehyde-3-phosphate dehydrogenase B (AHRD V1 **** B4F8L7_MAIZE); contains Interpro domain(s) IPR000173 Glyceraldehyde 3-phosphate dehydrogenase
SGN-U568784	Solyc09g010380	GO:0004427	Other Secondary Metabolism		-5.1208	-6.54977	Inorganic pyrophosphatase-like protein (AHRD V1 **** Q9LFF9_ARATH); contains Interpro domain(s) IPR008162 Inorganic pyrophosphatase
SGN-U579259	Solyc04g016230	GO:0080044	Other Secondary Metabolism		-9.18772	-12.3305	Glucosyltransferase (AHRD V1 **** D7URL8_9LAMI); contains Interpro domain(s) IPR002213 UDP-glucuronosyl/UDP-glucosyltransferase
SGN-U578895	Solyc09g011550	GO:0004364	Other Secondary Metabolism		-4.75081	-13.2631	Glutathione S-transferase-like protein (AHRD V1 **** A8DUB0_SOLLC); contains Interpro domain(s) IPR004046 Glutathione S-transferase, C-terminal
SGN-U564324	Solyc09g098080	GO:0080043	Other Secondary Metabolism	-3.40377	8.38015	-30.9918	UDP-glucosyltransferase (AHRD V1 **** A7M6U9_IPONI); contains Interpro domain(s) IPR002213 UDP-glucuronosyl/UDP-glucosyltransferase
SGN-U570171	Solyc09g098080	GO:0080044	Other Secondary Metabolism	-3.7775	7.15485		UDP-glucosyltransferase (AHRD V1 **** A7M6U9_IPONI); contains Interpro domain(s) IPR002213 UDP-glucuronosyl/UDP-glucosyltransferase
SGN-U583188	Solyc04g070980	GO:0000250	Other Secondary Metabolism	4.96168	5.07415		Lanosterol synthase (AHRD V1 **** Q1ERD3_LOTJA); contains Interpro domain(s) IPR018333 Squalene cyclase
SGN-U576405	Solyc10g078240		Other Secondary Metabolism	8.75384	3.70461		Cytochrome P450
SGN-U573255	Solyc03g122350	GO:0004508	Other Secondary Metabolism	-3.61132	3.24131		Cytochrome P450
SGN-U580757	Solyc12g015860	GO:0008299	Other Secondary Metabolism	4.84587	3.15018		Farnesyl pyrophosphate synthase (AHRD V1 ***- O65004_SOLLC); contains Interpro domain(s) IPR000092 Polyprenyl synthetase
SGN-U583027	Solyc08g005610	GO:0019825, GO:0010295	Other Secondary Metabolism	-3.15139	-3.15688		Cytochrome P450 ABA 8'-hydroxylase CYP707A1 [Solanum tuberosum]
SGN-U583024	Solyc08g005610	GO:0019825, GO:0010295	Other Secondary Metabolism	-3.92912	-3.37329		Cytochrome P450 ABA 8'-hydroxylase CYP707A1 [Solanum tuberosum]
SGN-U568891	Solyc02g065220	GO:0019825	Other Secondary Metabolism	8.17436	-4.41456		Cytochrome P450
SGN-U586391	Solyc10g009430		Other Secondary Metabolism	5.07448	-8.19204		Diacylglycerol O-acyltransferase (AHRD V1 ***- Q124V7_POLSJ); contains Interpro domain(s) IPR009721 Protein of unknown function DUF1298
SGN-U577677	Solyc09g007920	GO:0004397, GO:0045548	Phenylpropanoid Pathway	6.10261		7.04811	Phenylalanine ammonia-lyase (AHRD V1 **** B5LAW0_CAPAN); contains Interpro domain(s) IPR005922 Phenylalanine ammonia-lyase
SGN-U580612	Solyc09g007910	GO:0004397, GO:0045548	Phenylpropanoid Pathway	3.92518	3.38768		Phenylalanine ammonia-lyase (AHRD V1 **** B5LAW0_CAPAN); contains Interpro domain(s) IPR005922 Phenylalanine ammonia-lyase
SGN-U572140	Solyc05g056170	GO:0004397, GO:0045548	Phenylpropanoid Pathway	15.7142	4.10901	3.27452	Phenylalanine ammonia-lyase (AHRD V1 **** Q50EX7_PETHY); contains Interpro domain(s) IPR005922 Phenylalanine ammonia-lyase
SGN-U577267	Solyc05g056170	GO:0004397, GO:0045548	Phenylpropanoid Pathway	12.3019	4.92486	3.89127	Phenylalanine ammonia-lyase (AHRD V1 **** Q50EX7_PETHY); contains Interpro domain(s) IPR005922 Phenylalanine ammonia-lyase
SGN-U577586	Solyc06g068650	GO:0016207	Phenylpropanoid Pathway	3.492		-20.7882	4-coumarate CoA ligase (AHRD V1 **** Q0GZS1_9BORA); contains Interpro domain(s) IPR000873 AMP-dependent synthetase and ligase
SGN-U577586	Solyc06g068650	GO:0016207	Phenylpropanoid Pathway	4.86804		-16.3414	4-coumarate CoA ligase (AHRD V1 **** Q0GZS1_9BORA); contains Interpro domain(s) IPR000873 AMP-dependent synthetase and ligase
SGN-U580217	Solyc09g059170	GO:0047209	Phenylpropanoid Pathway	14.9829	7.84609		Anthocyanidin 3-O-glucosyltransferase (AHRD V1 **** B6SU01_MAIZE); contains Interpro domain(s) IPR002213 UDP-glucuronosyl/UDP-glucosyltransferase
SGN-U580262	Solyc09g091510	GO:0008152, GO:0008415, GO:0009058	Phenylpropanoid Pathway	15.0967	13.7206	16.2476	Chalcone synthase (AHRD V1 ***- Q56I79_9SOLN); contains Interpro domain(s) IPR011141 Polyketide synthase, type III
SGN-U579222	Solyc09g091510	GO:0008152, GO:0008415, GO:0009058	Phenylpropanoid Pathway	16.775	22.242	16.7031	Chalcone synthase (AHRD V1 ***- Q56I79_9SOLN); contains Interpro domain(s) IPR011141 Polyketide synthase, type III
SGN-U563669	Solyc02g083860	GO:0016491	Phenylpropanoid Pathway	8.86835	7.8705	3.58606	Flavanone 3-hydroxylase (AHRD V1 ***- A9ZMI9_TOBAC); contains Interpro domain(s) IPR005123 Oxoglutarate and iron-dependent oxygenase
SGN-U563149	Solyc10g083440	GO:0080043	Phenylpropanoid Pathway	4.82236	9.16897	3.86123	UDP flavonoid 3-O-glucosyltransferase (Fragment) (AHRD V1 **** B5AIT4_IPOTF); contains Interpro domain(s) IPR002213 UDP-glucuronosyl/UDP-glucosyltransferase
SGN-U577156	Solyc03g114860	GO:0016760	Cell Wall Modification		5.21517	-9.6878	Alpha-1 4-glucan-protein synthase (AHRD V1 **-* B9RLK7_RICCO); contains Interpro domain(s) IPR004901 Alpha-1,4-glucan-protein synthase, UDP-forming
SGN-U581436	Solyc01g104950	GO:0009044, GO:0046556	Cell Wall Modification	6.37805		-4.88659	Alpha-L-arabinofuranosidase/beta-D-xylosidase (AHRD V1 **** D9D7L0_MALDO); contains Interpro domain(s) IPR001764 Glycoside hydrolase, family 3, N-terminal
SGN-U586540	Solyc05g005560	GO:0004650	Cell Wall Modification	4.15379	3.86207		BURP domain-containing protein (Fragment) (AHRD V1 *--- C1PI44_ARATH); contains Interpro domain(s) IPR004873 BURP
SGN-U567168	Solyc08g082250	GO:0005975, GO:0030246	Cell Wall Modification	-3.4827		-8.83337	Endoglucanase 1 (AHRD V1 ***- B6U0J0_MAIZE); contains Interpro domain(s) IPR008928 Six-hairpin glycosidase-like IPR012341 Six-hairpin glycosidase IPR018221 Glycoside hydrolase, family 9, active site IPR001701 Glycoside hydrolase, family 9
SGN-U568737	Solyc04g082140	GO:0055114	Cell Wall Modification	-9.99182		-8.58141	Laccase-22 (AHRD V1 **-- LAC22_ORYSJ); contains Interpro domain(s) IPR001117 Multicopper oxidase, type 1
SGN-U586326			Cell Wall Modification	-5.42195	-15.3615	-47.6544	Major pollen allergen Ory s 1 precursor, putative [Ricinus communis]
SGN-U584317	Solyc06g034370	GO:0030599	Cell Wall Modification	-4.12476		-5.81602	Pectinesterase (AHRD V1 ***- B9T3X5_RICCO); contains Interpro domain(s) IPR006501 Pectinesterase inhibitor
SGN-U579084	Solyc11g018800	GO:0055114	Cell Wall Modification	-12.0576		-5.66776	Peroxidase 2 (AHRD V1 ***- Q9SSZ8_SCUBA); contains Interpro domain(s) IPR002016 Haem peroxidase, plant/fungal/bacterial
SGN-U577491	Solyc03g031800	GO:0016798, GO:0016762	Cell Wall Modification	4.19735		-3.12541	Xyloglucan endotransglucosylase/hydrolase 1 (AHRD V1 **** C0IRG0_9ERIC); contains Interpro domain(s) IPR016455 Xyloglucan endotransglucosylase/hydrolase
SGN-U592646	Solyc07g055990	GO:0016798	Cell Wall Modification	-4.29883	-5.83107		Xyloglucan endotransglucosylase/hydrolase 7 (AHRD V1 **** C0IRG6_ACTDE); contains Interpro domain(s) IPR016455 Xyloglucan endotransglucosylase/hydrolase
SGN-U591185	Solyc07g005390	GO:0004028	Oxidative Response	3.1944	3.01582		Aldehyde dehydrogenase (AHRD V1 **** A7GLM2_BACCN); contains Interpro domain(s) IPR015590 Aldehyde dehydrogenase
SGN-U585983	Solyc12g008900	GO:0055114, GO:0050660	Oxidative Response	7.92416		-23.8389	Cytokinin oxidase/dehydrogenase 2 (AHRD V1 ***- C0LPA7_SOLTU); contains Interpro domain(s) IPR015345 Cytokinin dehydrogenase 1, FAD and cytokinin binding
SGN-U574775	Solyc12g100250	GO:0055114	Oxidative Response		5.88532	-3.1991	Fatty acid desaturase (AHRD V1 ***- B3SP99_CAPAN); contains Interpro domain(s) IPR005804 Fatty acid desaturase, type 1
SGN-U574780		GO:0055114	Oxidative Response		4.38415	-4.57362	fatty acid desaturase [Capsicum annuum]
SGN-U581990	Solyc04g054690	GO:0005576, GO:0055114	Oxidative Response	-3.16916		3.08237	Laccase 1a (AHRD V1 ***- B9IG56_POPTR); contains Interpro domain(s) IPR017760 L-ascorbate oxidase, plants
SGN-U579163	Solyc08g079090	GO:0055114	Oxidative Response	-3.50675	-3.26823	-5.19072	Laccase-22 (AHRD V1 **-- LAC22_ORYSJ); contains Interpro domain(s) IPR001117 Multicopper oxidase, type 1
SGN-U584082	Solyc06g008050	GO:0004497	Oxidative Response	3.05663	5.37842		Monooxygenase (AHRD V1 **** D5ZV09_9ACTO); contains Interpro domain(s) IPR000103 Pyridine nucleotide-disulphide oxidoreductase, class-II
SGN-U583233			Oxidative Response	-11.8374		3.16125	NADH dehydrogenase subunit 4 [Solanum lycopersicum]
SGN-U564303	Solyc02g084780	GO:0055114	Oxidative Response		-161.024	-11.825	Peroxidase (AHRD V1 ***- Q0ZA68_9ROSI); contains Interpro domain(s) IPR002016 Haem peroxidase, plant/fungal/bacterial
SGN-U564304	Solyc03g033710	GO:0055114	Oxidative Response		-5.53536	-8.23034	Peroxidase (AHRD V1 ***- Q0ZA68_9ROSI); contains Interpro domain(s) IPR002016 Haem peroxidase, plant/fungal/bacterial
SGN-U576375	Solyc10g076240	GO:0055114	Oxidative Response	-3.32793		-6.28854	Peroxidase 1 (AHRD V1 ***- A0SWU6_SESRO); contains Interpro domain(s) IPR002016 Haem peroxidase, plant/fungal/bacterial
SGN-U563367	Solyc01g101050	GO:0004601	Oxidative Response	14.0434	12.0734	5.31918	Peroxidase 1 (AHRD V1 **** B6T173_MAIZE); contains Interpro domain(s) IPR002016 Haem peroxidase, plant/fungal/bacterial
SGN-U571018	Solyc06g071070	GO:0055114, GO:0008152	Oxidative Response	-3.09544		-3.98984	Short-chain dehydrogenase/reductase family protein (AHRD V1 ***- D7L204_ARALY); contains Interpro domain(s) IPR002347 Glucose/ribitol dehydrogenase
SGN-U584756	Solyc09g075420	GO:0003677	Other Ripening Related	-3.57341	-3.25199		Ethylene responsive transcription factor 2b (AHRD V1 *-*- C0J9I6_9ROSA); contains Interpro domain(s) IPR001471 Pathogenesis-related transcriptional factor and ERF, DNA-binding IPR001711 Phospholipase C, phosphatidylinositol-specific, Y domain
SGN-U567978	Solyc01g095080	GO:0016847, GO:0042803	Other Ripening Related	-4.24222		-12.3098	1-aminocyclopropane-1-carboxylate synthase (AHRD V1 **** O65209_NICGU); contains Interpro domain(s) IPR004839 Aminotransferase, class I and II IPR004838 Aminotransferases, class-I, pyridoxal-phosphate-binding site
SGN-U581283	Solyc01g111660	GO:0015250	Other Ripening Related	-3.93366		-3.90886	Aquaporin-like protein (AHRD V1 ***- Q8W1A8_PETHY); contains Interpro domain(s) IPR012269 Aquaporin
SGN-U570402	Solyc03g026280	GO:0016563	Other Ripening Related	-7.38255	-5.40344	5.04634	CRT binding factor 2 (AHRD V1 *-*- B3TPN7_SOLHA); contains Interpro domain(s) IPR001471 Pathogenesis-related transcriptional factor and ERF, DNA-binding
SGN-U570401	Solyc03g124110	GO:0016563	Other Ripening Related		-3.34578	3.19174	CRT binding factor 2 (AHRD V1 ***- B3TPN7_SOLHA); contains Interpro domain(s) IPR001471 Pathogenesis-related transcriptional factor and ERF, DNA-binding
SGN-U578107	Solyc09g082690	GO:0016168	Other Ripening Related	-3.8444	-3.07022		Early light-induced protein 7 (AHRD V1 ***- B2BJD6_RHOCT)
SGN-U586437	Solyc10g050970	GO:0003677	Other Ripening Related	-5.93455	-12.9841		Ethylene responsive transcription factor 2b (AHRD V1 *-*- C0J9I6_9ROSA); contains Interpro domain(s) IPR001471 Pathogenesis-related transcriptional factor and ERF, DNA-binding
SGN-U562994	Solyc12g009240	GO:0003677	Other Ripening Related	-8.58665	-4.09019	5.28947	Ethylene-responsive transcription factor 4 (AHRD V1 *-*- ERF78_ARATH); contains Interpro domain(s) IPR001471 Pathogenesis-related transcriptional factor and ERF, DNA-binding
SGN-U564955	Solyc10g009110	GO:0003677, GO:0006355	Other Ripening Related	-4.34941	-3.11297		Ethylene-responsive transcription factor 4 (AHRD V1 ***- B6SIZ8_MAIZE); contains Interpro domain(s) IPR001471 Pathogenesis-related transcriptional factor and ERF, DNA-binding
SGN-U577990	Solyc01g095140	GO:0009269	Other Ripening Related	-19.844		-3.74287	Late embryogenesis abundant protein (Fragment) (AHRD V1 **-- B7TGG5_PINSY); contains Interpro domain(s) IPR013990 Water Stress and Hypersensitive response
SGN-U578908	Solyc07g006280	GO:0016021	Other Ripening Related	-3.44744	-8.49918	3.8225	Senescence-associated protein (AHRD V1 ***- B3TLS7_ELAGV); contains Interpro domain(s) IPR000301 Tetraspanin, subgroup
SGN-U570344	Solyc06g053140		Other Ripening Related	-3.0727	-3.34665		Senescence-associated protein DIN1 (AHRD V1 *--- B6U016_MAIZE); contains Interpro domain(s) IPR001763 Rhodanese-like
SGN-U565492	Solyc03g044200	GO:0004024	Pathogen resistance	16.7453		4.76137	Alcohol dehydrogenase (AHRD V1 **** Q43169_SOLTU); contains Interpro domain(s) IPR002085 Alcohol dehydrogenase superfamily, zinc-containing
SGN-U566179	Solyc01g101180	GO:0080017, GO:0080016	Pathogen resistance	22.7849		-4.9937	Alpha-humulene/(-)-(E)-beta-caryophyllene synthase (AHRD V1 **** HUMS_ARATH); contains Interpro domain(s) IPR005630 Terpene synthase, metal-binding domain
SGN-U566481	Solyc04g077390	GO:0019199, GO:0004674	Pathogen resistance		13.8305	3.74456	ARK2 product/receptor-like serine/threonine protein kinase ARK2 (AHRD V1 *-** Q9S972_ARATH); contains Interpro domain(s) IPR002290 Serine/threonine protein kinase
SGN-U577702	Solyc07g041900	GO:0030984, GO:0004197	Pathogen resistance		21.3347	-6.37979	Cathepsin L-like cysteine proteinase (AHRD V1 **** A7LJ78_DERVA); contains Interpro domain(s) IPR013128 Peptidase C1A, papain IPR000169 Peptidase, cysteine peptidase active site
SGN-U567041	Solyc04g072000	GO:0008843	Pathogen resistance	-3.01769	-3.33715	-213.086	Chitinase (AHRD V1 ***- D0QU15_LACSA); contains Interpro domain(s) IPR016283 Glycoside hydrolase, family 19
SGN-U573255	Solyc03g122350	GO:0004508	Pathogen resistance	-3.71715	3.2364		Cytochrome P450
SGN-U577872	Solyc07g007750	GO:0030414	Pathogen resistance		3.59422	4.30082	Defensin protein (AHRD V1 ***- B1N678_SOLLC); contains Interpro domain(s) IPR008177 Gamma Purothionin
SGN-U571118	Solyc02g087350	GO:0016758	Pathogen resistance	-5.98006	-4.32487	4.18739	Glycosyltransferase (AHRD V1 ***- B9N4D7_POPTR); contains Interpro domain(s) IPR002495 Glycosyl transferase, family 8
SGN-U575768	Solyc06g082080	GO:0004722	Pathogen resistance	-5.47093		3.13202	Integrin-linked kinase-associated serine/threonine phosphatase 2C (AHRD V1 **** ILKAP_BOVIN); contains Interpro domain(s) IPR015655 Protein phosphatase 2C
SGN-U571332	Solyc07g008590	GO:0004675	Pathogen resistance	-4.65355		-9.66748	LRR receptor-like serine/threonine-protein kinase, RLP
SGN-U562726	Solyc07g008600	GO:0004675	Pathogen resistance	-8.14035		-17.197	LRR receptor-like serine/threonine-protein kinase, RLP
SGN-U578838	Solyc11g056680	GO:0004675	Pathogen resistance	96.6404	-12.5663		LRR receptor-like serine/threonine-protein kinase, RLP
SGN-U582497	Solyc01g006550	GO:0004675	Pathogen resistance	-6.85117	3.15917		LRR receptor-like serine/threonine-protein kinase, RLP
SGN-U569924	Solyc01g009810	GO:0004675	Pathogen resistance		4.47593	-9.8035	LRR receptor-like serine/threonine-protein kinase, RLP
SGN-U572574	Solyc08g016310	GO:0004675	Pathogen resistance	-7.06143	3.09721		LRR receptor-like serine/threonine-protein kinase, RLP
SGN-U565020	Solyc01g006320	GO:0005515, GO:0004871	Pathogen resistance	-6.25723	3.51429		Non-race specific disease resistance protein 1-like protein b (AHRD V1 ***- D2CFI3_COFAR); contains Interpro domain(s) IPR010847 Harpin-induced 1
SGN-U580916			Pathogen resistance	-5.41156		-25.3352	NtEIG-A1 [Nicotiana tabacum]
SGN-U564929	Solyc04g064870		Pathogen resistance	-3.13023	5.1289		Pathogenesis-related protein-like protein (AHRD V1 ***- Q8L9B0_ARATH)
SGN-U572083	Solyc02g069060	GO:0030246	Pathogen resistance	-4.73293	-23.0964		Phloem lectin (AHRD V1 --*- Q8LK67_9ROSI)
SGN-U564684	Solyc01g006050		Pathogen resistance		-22.3563	-6.84328	Plant viral-response family protein (AHRD V1 **-- B6SQA7_MAIZE); contains Interpro domain(s) IPR006904 Protein of unknown function DUF716
SGN-U572465	Solyc04g025300		Pathogen resistance	-4.62752	73.7289		Protein SUPPRESSOR OF GENE SILENCING 3 (AHRD V1 ***- SGN-S3
SGN-U577965	Solyc03g020060	GO:0004867	Pathogen resistance	-6.85117	-3.61724		Proteinase inhibitor II (AHRD V1 ***- Q3S483_SOLTU); contains Interpro domain(s) IPR003465 Proteinase inhibitor I20, Pin2
SGN-U575382	Solyc07g006110	GO:0001653, GO:0004675	Pathogen resistance	5.03003	17.6467		Receptor like kinase, RLK
SGN-U604046	Solyc03g006080	GO:0005515, GO:0019199	Pathogen resistance		3.00656	-6.10198	Receptor like kinase, RLK
SGN-U579644	Solyc03g118510	GO:0005515, GO:0004674	Pathogen resistance	7.04572	4.86042		Receptor like kinase, RLK
SGN-U574985	Solyc02g077060		Pathogen resistance	-11.8001		3.19739	RPW8.2 (AHRD V1 **-- C4P0N9_ARALP); contains Interpro domain(s) IPR008808 Mildew-resistance, broad-spectrum
SGN-U582992	Solyc01g091590	GO:0005515, GO:0005543	Pathogen resistance	-7.18202	-3.80394	3.88087	SRC2 protein (AHRD V1 ***- A7XAJ8_9CONI); contains Interpro domain(s) IPR000008 C2 calcium-dependent membrane targeting
SGN-U581628	Solyc10g084320	GO:0006508, GO:0043086	Pathogen resistance		3.00925	-6.32986	Subtilisin-like protease (AHRD V1 **-- O82777_SOLLC); contains Interpro domain(s) IPR015500 Peptidase S8, subtilisin-related
SGN-U576694	Solyc03g114160	GO:0004842	Pathogen resistance	-6.01551	-4.49192	3.46573	U-box domain-containing protein (AHRD V1 ***- D7KBV1_ARALY); contains Interpro domain(s) IPR011989 Armadillo-like helical
SGN-U582344	Solyc01g007020	GO:0004842	Pathogen resistance	-32.7426	-15.2887		U-box domain-containing protein (AHRD V1 ***- D7LU64_ARALY); contains Interpro domain(s) IPR003613 U box domain
SGN-U565388	Solyc01g005160	GO:0000151, GO:0005488	Pathogen resistance	-65.2944	-5.9432		U-box domain-containing protein (AHRD V1 ***- D7MID4_ARALY); contains Interpro domain(s) IPR003613 U box domain
SGN-U581004	Solyc09g092260	GO:0031072	Stress Response	4.91758	5.54035		Chaperone protein dnaJ 20 (AHRD V1 ***- B6U349_MAIZE); contains Interpro domain(s) IPR001623 Heat shock protein DnaJ, N-terminal
SGN-U578279	Solyc09g084450	GO:0009611	Stress Response		-4.56881	-4.29255	Chymotrypsin inhibitor-2 (AHRD V1 *-*- A8V3P8_HORVD); contains Interpro domain(s) IPR000864 Proteinase inhibitor I13, potato inhibitor I
SGN-U563517	Solyc12g042830		Stress Response	-3.27864	-7.77749		class I heat shock protein (AHRD V1 -**- Q69BI7_CARPA); contains Interpro domain(s) IPR008978 HSP20-like chaperone
SGN-U586438	Solyc01g108240	GO:0003677	Stress Response	-39.9871	-5.67334		Ethylene responsive transcription factor 2b (AHRD V1 *-*- C0J9I6_9ROSA); contains Interpro domain(s) IPR001471 Pathogenesis-related transcriptional factor and ERF, DNA-binding
SGN-U578097	Solyc09g011560	GO:0004364	Stress Response	-3.49442		-12.9593	Glutathione S-transferase-like protein (AHRD V1 **** A8DUB0_SOLLC); contains Interpro domain(s) IPR004046 Glutathione S-transferase, C-terminal
SGN-U565610	Solyc10g084000	GO:0030001	Stress Response	-12.9939	-3.78332		Heavy-metal-associated domain-containing protein-like (AHRD V1 *-*- Q6K9R4_ORYSJ); contains Interpro domain(s) IPR006121 Heavy metal transport/detoxification protein
SGN-U575319	Solyc11g007400		Stress Response	-10.0455		-7.10817	Receptor-like protein kinase (Fragment) (AHRD V1 ***- O49206_ORYSA)
SGN-U578281	Solyc05g053310		Stress Response	4.38595	3.3053	-11.3439	Stress responsive A/B barrel domain family protein (AHRD V1 ***- D7HD13_VIBCH); contains Interpro domain(s) IPR013097 Stress responsive alpha-beta barrel
SGN-U563561	Solyc07g008020	GO:0003700	Development	-37.5261		-4.2913	Auxin response factor 16 (AHRD V1 *-** ARFP_ORYSJ); contains Interpro domain(s) IPR003311 AUX/IAA protein
SGN-U573406	Solyc08g013690	GO:0003700	Development	-8.33823		5.09588	Auxin response factor 24 (AHRD V1 *-** D9HNV1_MAIZE); contains Interpro domain(s) IPR003340 Transcriptional factor B3
SGN-U578982	Solyc06g074030	GO:0000175	Development	-4.38851	-3.52881		CCR4-NOT transcription complex subunit 7 (AHRD V1 ***- B4FG48_MAIZE); contains Interpro domain(s) IPR006941 Ribonuclease CAF1
SGN-U568303	Solyc04g007470	GO:0005622	Development		-3.26168	3.38962	CONSTANS-like zinc finger protein (AHRD V1 *--- D0EP07_SOYBN); contains Interpro domain(s) IPR000315 Zinc finger, B-box
SGN-U575911	Solyc07g052610	GO:0005515	Development	17.5759	8.177	8.15583	Cyclin (AHRD V1 *-*- D8UD80_VOLCA); contains Interpro domain(s) IPR012389 Negative regulatory factor PREG
SGN-U573093	Solyc10g017520	GO:0042802	Development		-3.5011	-18.8333	Cysteine and glycine-rich protein 3 (AHRD V1 **-- D2SQP3_PIG); contains Interpro domain(s) IPR001781 Zinc finger, LIM-type
SGN-U570863	Solyc05g009430	GO:0000014, GO:0043765	Development		-6.63583	-3.86114	Endonuclease (AHRD V1 **** A5A339_SOYBN); contains Interpro domain(s) IPR003154 S1/P1 nuclease
SGN-U577404	Solyc08g077910	GO:0005576	Development		-9.02486	-4.70582	Expansin-like protein (AHRD V1 ***- Q0WRS3_ARATH); contains Interpro domain(s) IPR007112 Expansin 45, endoglucanase-like
SGN-U578793			Development	3.66635	7.45034	-11.5386	flowering promoting factor-like 1 [Nicotiana tabacum]
U11861			Development	-3.77861	3.56688		G10 homolog; similar to Xenopus laevis maternal G10 protein, Swiss-Prot Accession Number P12805
SGN-U583984	Solyc10g011660	GO:0080123, GO:0070566	Development	22.3924	-3.98063		GH3 family protein (AHRD V1 ***- B9GQG9_POPTR); contains Interpro domain(s) IPR004993 GH3 auxin-responsive promoter
SGN-U568100	Solyc01g108570	GO:0004091	Development	4.32003		3.32862	Gibberellin receptor GID1L2 (AHRD V1 **-- B6TRC0_MAIZE); contains Interpro domain(s) IPR013094 Alpha/beta hydrolase fold-3
SGN-U573534	Solyc02g092820	GO:0010279	Development	-4.89479		-21.1869	Indole-3-acetic acid-amido synthetase GH3.8 (AHRD V1 **** B6U4E2_MAIZE); contains Interpro domain(s) IPR004993 GH3 auxin-responsive promoter
SGN-U573534	Solyc02g092820	GO:0010279	Development	-6.54571		-28.6038	Indole-3-acetic acid-amido synthetase GH3.8 (AHRD V1 **** B6U4E2_MAIZE); contains Interpro domain(s) IPR004993 GH3 auxin-responsive promoter
SGN-U585261	Solyc02g064830	GO:0010279	Development	-19.2645		-5.42277	Indole-3-acetic acid-amido synthetase GH3.8 (AHRD V1 **** B6U4E2_MAIZE); contains Interpro domain(s) IPR004993 GH3 auxin-responsive promoter
SGN-U568361	Solyc07g063850	GO:0010279	Development		-7.81838	-9.05121	Indole-3-acetic acid-amido synthetase GH3.8 (AHRD V1 **** B6U4E2_MAIZE); contains Interpro domain(s) IPR004993 GH3 auxin-responsive promoter
SGN-U585808	Solyc05g014370	GO:0010997, GO:0042803	Development	3.50346		3.15511	Mitotic spindle checkpoint protein MAD2 (AHRD V1 ***- B6UEH3_MAIZE); contains Interpro domain(s) IPR003511 DNA-binding HORMA
SGN-U581437	Solyc11g010600		Development	-3.45751		-4.23231	Os01g0841200 protein (Fragment) (AHRD V1 **-- Q0JHU9_ORYSJ); contains Interpro domain(s) IPR004348 Protein of unknown function DUF246, plantputative auxin growth promotor protein [Lycopersicon esculentum]
SGN-U580944	Solyc08g076220	GO:0005515	Development	-4.22984	-4.98699		Phosphoribulokinase/uridine kinase (AHRD V1 ***- B7KI62_CYAP7); contains Interpro domain(s) IPR006083 Phosphoribulokinase/uridine kinase
SGN-U562944	Solyc02g092110	GO:0005576	Development	-10.6189		-3.02831	Phytosulfokines 3 (AHRD V1 ***- PSK3_ARATH); contains Interpro domain(s) IPR009438 Phytosulfokine
SGN-U585798	Solyc02g092120	GO:0005576	Development	-8.25274	-3.1466	-4.55253	Phytosulfokines 3 (AHRD V1 ***- PSK3_ARATH); contains Interpro domain(s) IPR009438 Phytosulfokine
SGN-U586216	Solyc01g087970	GO:0042802, GO:0004185	Development	-10.6325	-8.17367	-6.25999	Serine carboxypeptidase 1 (AHRD V1 **** B6SW38_MAIZE); contains Interpro domain(s) IPR001563 Peptidase S10, serine carboxypeptidase
SGN-U584463	Solyc07g005110	GO:0006032, GO:0005975, GO:0006468	Development	6.54465		-4.5439	S-receptor kinase-like protein 1 (AHRD V1 *-*- Q5NJB1_SENSQ); contains Interpro domain(s) IPR002290 Serine/threonine protein kinase
SGN-U577200	Solyc03g034370		Development	-3.05608	3.63264		Unknown Protein (AHRD V1)
SGN-U570219	Solyc03g013440	GO:0015171	Transport	3.74476	4.48797		Amino acid transporter family protein (AHRD V1 **** D7LM67_ARALY); contains Interpro domain(s) IPR013057 Amino acid transporter, transmembrane
SGN-U571393	Solyc09g090730	GO:0015398	Transport	-3.15124		-11.7783	Ammonium transporter (AHRD V1 **** Q09J80_9ROSI); contains Interpro domain(s) IPR001905 Ammonium transporter
SGN-U581117	Solyc08g062360	GO:0015276	Transport		5.82801	3.15331	Ankyrin repeat protein (AHRD V1 **-- B1Q4U3_9ROSI); contains Interpro domain(s) IPR002110 Ankyrin
SGN-U578370	Solyc02g079330	GO:0005337	Transport		-3.26771	-3.79778	Equilibrative nucleoside transporter (AHRD V1 **** B9H1Z9_POPTR); contains Interpro domain(s) IPR002259 Delayed-early response protein/equilibrative nucleoside transporter
SGN-U579675	Solyc02g086310	GO:0006869	Transport		-7.43967	-6.72356	Lipid transfer protein (AHRD V1 ***- Q42158_ARATH); contains Interpro domain(s) IPR013770 Plant lipid transfer protein and hydrophobic protein, helical
SGN-U584460	Solyc10g075150	GO:0005516, GO:0005319	Transport		6.81291	3.42251	Non-specific lipid-transfer protein (AHRD V1 **** Q9ZPI9_CAPAN); contains Interpro domain(s) IPR013770 Plant lipid transfer protein and hydrophobic protein, helical
SGN-U582003	Solyc02g063020	GO:0005351	Transport	8.80616	5.46476	3.36754	Major facilitator superfamily MFS_1 (AHRD V1 ***- A4FJQ9_SACEN); contains Interpro domain(s) IPR016196 Major facilitator superfamily, general substrate transporter
SGN-U584113	Solyc08g082990	GO:0005427	Transport		3.71854	6.23196	Oligopeptide transporter 9 (AHRD V1 **** B6SVF4_MAIZE); contains Interpro domain(s) IPR004648 Tetrapeptide transporter, OPT1/isp4
SGN-U579712	Solyc09g075820	GO:0008506	Transport	-4.27988		-4.56395	Solute carrier family 2, facilitated glucose transporter member 3 (AHRD V1 ***- GTR3_CANFA); contains Interpro domain(s) IPR003663 Sugar/inositol transporter
SGN-U586390	Solyc09g065560	GO:0015116	Transport	-4.70814	-6.17566		Sulfate transporter (AHRD V1 **** D7LTZ8_ARALY); contains Interpro domain(s) IPR001902 Sulphate anion transporter
SGN-U569469	Solyc02g078450	GO:0016021	Transport	-3.75327	3.74769	14.6242	Tetraspanin family protein (AHRD V1 ***- B6TTZ1_MAIZE); contains Interpro domain(s) IPR000301 Tetraspanin, subgroup
SGN-U578320	Solyc10g054010	GO:0046982	Transcriptional Factor		7.8829	-5.67199	BZIP transcription factor (AHRD V1 ***- C0KYN1_SOLLC); contains Interpro domain(s) IPR011700 Basic leucine zipper
SGN-U564702	Solyc05g009660	GO:0005515, GO:0003700	Transcriptional Factor		-52.6988	-20.7481	BZIP transcription factor (AHRD V1 **** Q6IVC2_ORYSJ); contains Interpro domain(s) IPR011616 bZIP transcription factor, bZIP-1
SGN-U565259	Solyc05g052410	GO:0016563	Transcriptional Factor	-3.90573	-6.03651		Ethylene-responsive transcription factor 1 (AHRD V1 *-** ERF1_ORYSJ); contains Interpro domain(s) IPR001471 Pathogenesis-related transcriptional factor and ERF, DNA-binding
SGN-U571257	Solyc09g008250	GO:0003700, GO:0005516	Transcriptional Factor	3.31764		-3.28507	MYB transcription factor (AHRD V1 *--* Q9T066_ARATH); contains Interpro domain(s) IPR015495 Myb transcription factor
SGN-U589670	Solyc07g053230	GO:0003677, GO:0045449	Transcriptional Factor	-18.2741	-6.39799	4.97398	Myb-related transcription factor (AHRD V1 *--- B5RHV2_MUSBA); contains Interpro domain(s) IPR015495 Myb transcription factor
SGN-U583138	Solyc09g097870	GO:0003700	Transcriptional Factor	-3.39603		-4.10135	Transcription factor (AHRD V1 *-** D6MKM4_9ASPA); contains Interpro domain(s) IPR011598 Helix-loop-helix DNA-binding
SGN-U583137	Solyc09g097870	GO:0003700	Transcriptional Factor	-3.26272		-3.46928	Transcription factor (AHRD V1 *-** D6MKM4_9ASPA); contains Interpro domain(s) IPR011598 Helix-loop-helix DNA-binding
SGN-U572160	Solyc01g106460	GO:0003700	Transcriptional Factor		4.67198	-13.454	Transcription factor (AHRD V1 **** Q9M4A8_MAIZE); contains Interpro domain(s) IPR011598 Helix-loop-helix DNA-binding
SGN-U583051	Solyc05g006340	GO:0000166	Transcriptional Factor	-3.26926		-3.0143	WD-40 repeat family protein (AHRD V1 **-- Q1EPE0_MUSAC); contains Interpro domain(s) IPR020472 G-protein beta WD-40 repeat, region
SGN-U576772	Solyc07g051840	GO:0005515, GO:0010843	Transcriptional Factor	3.38465	-3.49686		WRKY transcription factor (AHRD V1 ***- D0PSE9_9LAMI); contains Interpro domain(s) IPR003657 DNA-binding WRKY
SGN-U565154	Solyc01g095100	GO:0045449	Transcriptional Factor	-3.63705		-7.37821	WRKY transcription factor 23 (AHRD V1 ***- C9DI12_9ROSI); contains Interpro domain(s) IPR003657 DNA-binding WRKY
SGN-U577936	Solyc05g053380	GO:0045449	Transcriptional Factor	-5.44429	-3.47874		WRKY transcription factor 31 (AHRD V1 *-*- C9DI20_9ROSI); contains Interpro domain(s) IPR003657 DNA-binding WRKY
SGN-U591364	Solyc09g015770	GO:0003700	Transcriptional Factor	-5.87201	-3.00128		WRKY transcription factor 6 (AHRD V1 **** A7UGD3_SOLTU); contains Interpro domain(s) IPR003657 DNA-binding WRKY
SGN-U578418	Solyc05g052570	GO:0008270	Transcriptional Factor	-3.57683		3.3304	Zinc finger CCCH domain-containing protein 66 (AHRD V1 ***- C3H66_ARATH); contains Interpro domain(s) IPR002110 Ankyrin
SGN-U578910	Solyc04g077980	GO:0003700, GO:0016564	Transcriptional Factor	-8.39614	-3.12959	4.41037	Zinc-finger protein (AHRD V1 ***- Q40899_PETHY); contains Interpro domain(s) IPR007087 Zinc finger, C2H2-type
SGN-U585104	Solyc05g054650	GO:0003700	Transcriptional Factor	-45.978		-3.05709	Zinc finger transcription factor ZFP19 (AHRD V1 **** Q84NH1_ORYSJ); contains Interpro domain(s) IPR007087 Zinc finger, C2H2-type
SGN-U577538			Transcriptional Factor	-11.6446	-5.23302		ZPT2-13 [Petunia x hybrida]
SGN-U580076	Solyc03g083910	GO:0004553	Other	-3.80514		3.46264	Acid beta-fructofuranosidase (AHRD V1 **-- Q575T1_WHEAT); contains Interpro domain(s) IPR001362 Glycoside hydrolase, family 32
SGN-U573440			Other	-11.9685	8.95185	8.3127	ATP binding protein, putative [Ricinus communis]
SGN-U566946	Solyc12g099260	GO:0005515, GO:0003878	Other	54.5742	4.12457	9.34263	ATP citrate lyase a-subunit (AHRD V1 **** Q93YH4_LUPAL); contains Interpro domain(s) IPR016141 Citrate synthase-like, core
SGN-U577637	Solyc03g098050	GO:0005516, GO:0005509	Other	-3.53532		3.44734	Calmodulin 3 protein (AHRD V1 **** Q712P2_CAPAN); contains Interpro domain(s) IPR011992 EF-Hand type
SGN-U581994	Solyc03g044900	GO:0005509	Other		3.84924	8.13719	Calmodulin-like protein 41 (AHRD V1 ***- B6T5H7_MAIZE); contains Interpro domain(s) IPR011992 EF-Hand type
SGN-U564510			Other	-5.50737	-4.00063		cDNA clone J100026I16 full insert sequence (AHRD V1 **-- B7FA06_ORYSJ)
SGN-U577305	Solyc02g070990	GO:0005515, GO:0016168	Other	-5.20443	5.52265	-6.21038	Chlorophyll a/b binding protein (AHRD V1 **** Q41422_SOLTU); contains Interpro domain(s) IPR001344 Chlorophyll A-B binding protein
SGN-U578579	Solyc06g060340	GO:0016168, GO:0051738	Other		-3.97575	-5.09283	Chloroplast photosystem II-associated protein (AHRD V1 ***- A8HPM2_CHLRE); contains Interpro domain(s) IPR001344 Chlorophyll A-B binding protein
SGN-U563108	Solyc01g073860		Other		-4.16272	-69.2644	CHP-rich zinc finger protein (AHRD V1 **-- C8CBB1_WHEAT); contains Interpro domain(s) IPR011424 C1-like
SGN-U584635	Solyc01g073890	GO:0019992, GO:0020037	Other	-53.5933		-18.231	CHP-rich zinc finger protein-like (AHRD V1 *--- Q9FJG5_ARATH); contains Interpro domain(s) IPR011424 C1-like
SGN-U568007	Solyc01g073820		Other	-5.15267		-29.1812	CHP-rich zinc finger protein-like (AHRD V1 **-- Q9FNE5_ARATH); contains Interpro domain(s) IPR011424 C1-like
SGN-U565661	Solyc10g006800	GO:0005261, GO:0008395	Other	-5.36996	-4.59089	4.51457	Cyclic nucleotide gated channel (AHRD V1 **** A9CRE4_MALDO); contains Interpro domain(s) IPR000595 Cyclic nucleotide-binding
SGN-U568890	Solyc11g013330		Other		4.81877	9.74551	F2E2.8 (AHRD V1 ***- Q9LM58_ARATH)
SGN-U576747	Solyc02g022850	GO:0009055	Other		3.76897	-3.27284	FAD-binding domain-containing protein (AHRD V1 **-- D7MFH8_ARALY); contains Interpro domain(s) IPR006094 FAD linked oxidase, N-terminal
SGN-U570804	Solyc09g083390	GO:0005634, GO:0008270	Other		-4.14747	-3.98161	Genomic DNA chromosome 5 TAC clone K9D7 (AHRD V1 *-*- Q9FIX7_ARATH); contains Interpro domain(s) IPR018144 Plus-3 domain, subgroup
SGN-U582451	Solyc01g102390	GO:0045735, GO:0048046	Other	-28.8267		-11.4563	Germin-like protein (AHRD V1 ***- O65358_SOLTU); contains Interpro domain(s) IPR014710 RmlC-like jelly roll fold
SGN-U582452	Solyc01g102400	GO:0045735, GO:0048046	Other	-6.07016		-6.03533	Germin-like protein (AHRD V1 ***- O65358_SOLTU); contains Interpro domain(s) IPR014710 RmlC-like jelly roll fold
SGN-U564896	Solyc01g102910	GO:0050162	Other		3.80022	-3.15878	Germin-like protein 4 (AHRD V1 ***- A8QK90_VITVI); contains Interpro domain(s) IPR014710 RmlC-like jelly roll fold
SGN-U579446	Solyc12g011310		Other	-7.47036	-9.87747		Glutathione S-transferase (AHRD V1 ***- Q0PN10_9FABA); contains Interpro domain(s) IPR004046 Glutathione S-transferase, C-terminal
SGN-U563898	Solyc10g084960		Other	-4.77129		-3.40415	Glutathione S-transferase-like protein (AHRD V1 ***- A8DUB0_SOLLC); contains Interpro domain(s) IPR004046 Glutathione S-transferase, C-terminal
SGN-U581228	Solyc10g008910	GO:0042802	Other	13.1913		-4.50963	Histone H3 (AHRD V1 ***- D8L9K7_WHEAT); contains Interpro domain(s) IPR000164 Histone H3
SGN-U577239	Solyc11g072860	GO:0043565	Other	9.85151	3.64765	-6.11553	Histone H4 (AHRD V1 ***- B6T0P4_MAIZE); contains Interpro domain(s) IPR001951 Histone H4
SGN-U575946	Solyc03g120620	GO:0003677	Other	6.07264	3.67116		Homeobox-leucine zipper protein ATHB-15 (AHRD V1 *-*- ATB15_ARATH); contains Interpro domain(s) IPR002913 Lipid-binding START
SGN-U586055	Solyc06g007190	GO:0004722	Other	-8.49258	-4.78692	4.79021	Integrin-linked kinase-associated serine/threonine phosphatase 2C (AHRD V1 **** ILKAP_MOUSE); contains Interpro domain(s) IPR015655 Protein phosphatase 2C
SGN-U568783	Solyc07g007350		Other	15.8154		12.7415	Jp18 (AHRD V1 *-*- Q8H6R4_PONTR); contains Interpro domain(s) IPR010993 Sterile alpha motif homology
SGN-U573162	Solyc01g009780		Other	-5.57763	-7.01607	4.16694	LITAF-domain-containing protein (AHRD V1 ***- Q4U6G1_PEA); contains Interpro domain(s) IPR006629 LPS-induced tumor necrosis factor alpha factor
SGN-U570742	Solyc10g076610	GO:0003676, GO:0005737	Other		-11.6835	-6.0728	Lysyl-tRNA synthetase (AHRD V1 ***- B9SY11_RICCO); contains Interpro domain(s) IPR002313 Lysyl-tRNA synthetase, class II
SGN-U567414	Solyc09g042710		Other	8.18216	4.2295		Myosin heavy chain-like (AHRD V1 ***- Q7XIW7_ORYSJ); contains Interpro domain(s) IPR008545 Protein of unknown function DUF827, plant
SGN-U570660			Other	-3.07249	-3.72113		no hits found
SGN-U571453			Other	-3.3319	-3.0894		no hits found
SGN-U571462			Other	-5.87735	-3.26976		no hits found
SGN-U578256			Other	-6.76074	-6.97538		no hits found
SGN-U585425			Other	-3.49399	-4.46819		no hits found
SGN-U592454			Other	6.0541	3.94035		no hits found
SGN-U567304	Solyc07g008240	GO:0005344, GO:0019825	Other		-18.5762	-4.3622	Non-symbiotic hemoglobin protein (AHRD V1 ***- Q4VIX3_GOSHI); contains Interpro domain(s) IPR001032 Leghaemoglobin
SGN-U591317			Other	-4.5691	-3.32266		PREDICTED: hypothetical protein isoform 2 [Vitis vinifera]
SGN-U578070	Solyc02g089630	GO:0005515, GO:0004657	Other	3.78876		-3.27374	Proline dehydrogenase (AHRD V1 **** A1E289_ACTDE); contains Interpro domain(s) IPR015659 Proline oxidase
SGN-U581540	Solyc02g089620	GO:0005515, GO:0004657	Other	4.15698		-4.72534	Proline dehydrogenase (AHRD V1 **** A1E289_ACTDE); contains Interpro domain(s) IPR015659 Proline oxidase
SGN-U580870	Solyc01g111450	GO:0019773, GO:0005839	Other	-4.50602		-3.12552	Proteasome subunit alpha type (AHRD V1 ***- Q38HT8_SOLTU); contains Interpro domain(s) IPR000426 Proteasome, alpha-subunit, conserved site
SGN-U579991	Solyc09g075890	GO:0047405, GO:0008252	Other	-3.81238	-6.39436		Pyrimidine 5&apos-nucleotidase (AHRD V1 **** B4WF69_9CAUL); contains Interpro domain(s) IPR010237 Pyrimidine 5-nucleotidase
SGN-U581005		GO:0042802	Other	8.87382		-7.22876	similar to histone protein Hist2h3c1 [Monodelphis domestica]
SGN-U570753	Solyc07g055690	GO:0005529	Other		-6.08558	-45.368	S-locus-specific glycoprotein S6 (AHRD V1 **-- SLSG6_BRAOL); contains Interpro domain(s) IPR001480 Curculin-like (mannose-binding) lectin
SGN-U579515	Solyc04g081960		Other	-12.7393	-3.00053		Syringolide-induced protein 14-1-1 (Fragment) (AHRD V1 *-*- Q06H38_ARAHY)
SGN-U562775	Solyc04g064670	GO:0019898	Other	-3.69425	-3.32895		Thylakoid lumenal 19 kDa protein, chloroplastic (AHRD V1 *-*- TL19_ARATH); contains Interpro domain(s) IPR016123 Mog1/PsbP, alpha/beta/alpha sandwich
SGN-U577667	Solyc10g011740	GO:0004842	Other	-6.05335	-6.52486	5.57933	Ubiquitin-conjugating enzyme E2 8 (AHRD V1 **** UBC8_ARATH); contains Interpro domain(s) IPR000608 Ubiquitin-conjugating enzyme, E2
SGN-U562700	Solyc05g055080		Other	-4.17438	-4.09251	5.36983	Unknown Protein
SGN-U582911	Solyc02g086980		Other		-4.73507	-3.48538	Unknown Protein
SGN-U563190	Solyc10g009380		Other	6.83206	5.61457		Unknown Protein (AHRD V1)
SGN-U565058			Other		6.38074	5.1964	Unknown Protein (AHRD V1)
SGN-U568388	Solyc04g011750		Other	-5.08867		-5.94884	Unknown Protein (AHRD V1)
SGN-U570227	Solyc05g008220		Other	-6.65037		-15.7692	Unknown Protein (AHRD V1)
SGN-U572585			Other	-8.60875	-3.40103		Unknown Protein (AHRD V1)
SGN-U575520	Solyc01g108170		Other	-92.4772	-11.4095		Unknown Protein (AHRD V1)
SGN-U581705	Solyc09g005570		Other	-7.66254		-6.25863	Unknown Protein (AHRD V1)
SGN-U582268	Solyc03g118060		Other	10.8598	-3.59583		Unknown Protein (AHRD V1)
SGN-U583871	Solyc04g007250		Other	-3.88483	-3.2985		Unknown Protein (AHRD V1)
SGN-U585123	Solyc04g074770		Other	19.2835	5.77375		Unknown Protein (AHRD V1)
SGN-U564806	Solyc05g013180	GO:0004930	Other		-9.00934	-4.90559	Xenotropic and polytropic retrovirus receptor (AHRD V1 **-* B2GU54_XENTR); contains Interpro domain(s) IPR004342 EXS, C-terminal
SGN-U569421	Solyc02g090890	GO:0009540	Other	-4.0499		-3.50719	Zeaxanthin epoxidase, chloroplastic
SGN-U573004	Solyc05g009310	GO:0003700	Other	-3.23048	4.71729		Zinc finger protein CONSTANS-LIKE 16 (AHRD V1 **-- B6TEI1_MAIZE); contains Interpro domain(s) IPR010402 CCT domain
empty			Other	-6.74536	-6.20828	15.3195
unknown			Other	-39.5907	-30.5173	-239.683
